# Supplementary material for: The Yellow Fever Virus Type-Specific Epitope Recognized by Monoclonal Antibody 2D12 Neutralizes Wild Type, but Not Live Attenuated 17D or French Neurotropic Vaccine Strains
Source: Vaccines (Basel). 2026 May 12;14(5):430. doi: 10.3390/vaccines14050430 (PMC13211704; doi:10.3390/vaccines14050430)
Supplement: Supplementary file 1 [file vaccines-14-00430-s001.zip]

Archive with 1 entries (1 files):
- vaccines-4185878-supplementary.pdf
